# Supplementary material for: Vertical Flow Immunoassay Based on Carbon Black Nanoparticles for the Detection of IgG against SARS-CoV-2 Spike Protein in Human Serum: Proof-of-Concept
Source: Biosensors (Basel). 2023 Aug 29;13(9):857. doi: 10.3390/bios13090857 (PMC10526127; doi:10.3390/bios13090857)
Supplement: Supplementary file 1 [file biosensors-13-00857-s001.zip]

Archive with 1 entries (1 files):
- biosensors-2573195-supplementary.pdf
